# Supplementary material for: First Report of Influenza D Virus in Dairy Cattle in Pakistan
Source: Viruses. 2024 Nov 29;16(12):1865. doi: 10.3390/v16121865 (PMC11680143; doi:10.3390/v16121865)
Supplement: Supplementary file 1 [file viruses-16-01865-s001.zip]

Archive with 1 entries (1 files):
- viruses-3336717-supplementary.pdf
